# Supplementary material for: Detection of Gel-Forming Polymers via Calcium Crosslinking, Applied to the Screening of Extracellular Polymeric Substances Extracted from Biological Aggregates
Source: Gels. 2023 Feb 16;9(2):157. doi: 10.3390/gels9020157 (PMC9957232; doi:10.3390/gels9020157)
Supplement: Supplementary file 1 [file gels-09-00157-s001.zip]

Archive with 1 entries (1 files):
- gels-2212913-supplementary.pdf
